# Supplementary material for: Highly Z-Selective Horner–Wadsworth–Emmons Olefination Using Modified Still–Gennari-Type Reagents
Source: Molecules. 2022 Oct 21;27(20):7138. doi: 10.3390/molecules27207138 (PMC9609750; doi:10.3390/molecules27207138)
Supplement: Supplementary file 1 [file molecules-27-07138-s001.zip]

Archive with 1 entries (1 files):
- molecules-1947449-supplementary.pdf
